# Supplementary material for: Meta-analysis of Germline Whole-exome Sequencing in 1435 Cases of Testicular Germ Cell Tumour to Evaluate Disruptive Mutations Under Dominant, Recessive, and X-linked Inheritance Models
Source: Eur Urol Open Sci. 2025 Feb 13;73:51–9. doi: 10.1016/j.euros.2025.01.015 (PMC11875187; doi:10.1016/j.euros.2025.01.015)
Supplement: Supplementary Tables [file mmc2.xlsx]

## Sheet: Supplementary Tables
Table number	Title	Legend
Supplementary Table S1	Prior TGCT whole exome sequencing discovery publications	Summary of published studies comprising whole exome sequencing of germline TGCT samples. DFCI; Dana-Farber Cancer Institute; ICR, Institute of Cancer Research; NCDS, National Child Development Study; NCI, National Cancer Institute; PMID, PubMed identifier; TCGA, The Cancer Genome Atlas; TGCT, testicular germ cell tumour; WES, whole exome sequencing.
Supplementary Table S2	Candidate testicular germ cell tumour-associated genes reported in prior whole exome sequencing studies	Summary of fifteen previously proposed TGCT candidate genes from whole exome sequencing studies. The presence or absence of the gene within the microtubule/cilia related gene sets (identified via a keyword search as described in Supplementary Methods) that were identified as enriched during the functional enrichment analysis (Supplementary Table S18) is highlighted. TGCT, testicular germ cell tum…
Supplementary Table S3	Details of individual pillars of the meta-analysis	Breakdown of individual datasets and pillars for whole exome analysis, including the institution, country, number of cases and controls, pull-down chemistry, sequencing platform and read length. Only WES data was used from the UKB cohort. ICR, Institute of Cancer Research; QC, quality control; TCGA, The Cancer Genome Atlas; TGCT, testicular germ cell tumour; UKB, UK Biobank; WES, whole exome sequ…
Supplementary Table S4	Sample-level quality control	Summary of sample-level quality control (QC) steps and attrition of sample count for cases and controls per pillar of the meta-analysis. Pre-variant calling QC removed outlier samples based on the median absolute deviation of the 30X coverage and error rate. Post-variant calling QC used the median absolute deviation of the number of SNPs and INDELs, the SNP:INDEL ratio and the transition-to-trans…
Supplementary Table S5	Variant-level quality control	Summary of variant-level quality control steps and the attrition of variant count per pillar of the meta-analysis. Variants were normalised to ensure parsimony and left-alignment. The first set of variant filters are described in Supplementary Table S6. Comparison with the UKB controls was exclusively applied to the controls in the ICR pillar and consisted of a two-sided binomial test that exclud…
Supplementary Table S6	Variant set summary statistics	Summary of all variant QC sets produced for every pillar of the meta-analysis. Varying stringency levels across 4 parameters were used: (i) binomial test significance threshold, (ii) HWE significance threshold, (iii) Coverage normalisation depth cutoff and (iv) low complexity filter degree of stringency with two combinations defined respecively as loose (excludes >11bp perfect homopolymers, >20bp…
Supplementary Table S7	Selected genes for cancer susceptibility gene-specific association analyses	List of 120 genes curated on the basis of established connections with inherited cancer susceptibility for the initial association analysis. The gene name, cytogenic band, OMIM ID, mode of inheritance and major associated tumour types are presented. OMIM, Online Mendelian Inheritance in Man.
Supplementary Table S8	Candidate phenotypic and biological gene sets	List of curated genes categorized into five phenotypic/biological pathways: ciliary dysfunction (153 genes), disorders of sex development (67 genes), sperm function/azoospermia (60 genes), DNA repair (276 genes) and GWAS-related genes (125 genes). GWAS, genome-wide association study.
Supplementary Table S9	Per-pillar counts of unique qualifying variants in curated set of cancer susceptibility genes	Counts of unique qualifying variants (HC LoF variants, as determined by annotation using LOFTEE, plus variants with ≥ 1 star pathogenic/likely pathogenic annotations in ClinVar) in selected cancer susceptibility genes in each pillar of the meta-analysis. Only genes with at least one qualifying variant in any pillar (78/120 genes) are shown. Note that these counts represent the number of unique va…
Supplementary Table S10	Unique qualifying variant counts for the candidate gene set and exome-wide analyses	Counts of unique qualifying variants across at least one case or control. Both the total and per-gene counts across every pillar of the meta-analysis are presented. Note that these counts represent the number of unique variants identified in each gene and variant class, not the number of individuals in which they were observed; p-values of association are detailed in Supplementary Tables S15-S16 …
Supplementary Table S11	Qualifying variant summary for the candidate gene set and exome-wide analyses	Summary of annotations for all qualifying variants (class I and/or II, as described in main text) detected in one or more pillars of the meta-analysis, including variant consequence/impact, gene name, loss-of-function (LoF) status and CADD score. Variant positions are given in GRCh38 coordinates. AC, allele count; AF, allele frequency; AN, allele number; AQ, allele quality, CADD, combined annotat…
Supplementary Table S12	Gene level coverage	Per-gene percentage of sites with >5X coverage for every pillar of the meta-analysis. These values were used to weight p-values during meta-analysis of results from individual pillars when combining via Stouffer's method. ICR, Institute of Cancer Research; TCGA, The Cancer Genome Atlas; TGCT, testicular germ cell tumour; UKB, UK Biobank.
Supplementary Table S13	Meta-analysis results of per-pillar cancer susceptibility gene association analysis	Results of tests for association between cancer susceptibility gene qualifying variant carrier status and TGCT status using SKAT-O (dominant model) and Fisher's exact test (recessive model). Qualifying variants are defined as HC LoF variants, as determined by annotation using LOFTEE, and/or variants with ≥ 1 star pathogenic/likely pathogenic status in Clinvar. Results are shown for individual pil…
Supplementary Table S14	Per-pillar summary of CHEK2 c.1100delC variant	Single-variant summary of the CHEK2 founder variant c.1100delC in each pillar of the meta-analysis. The variant is annotated as a deletion of a G base from the forward strand. N, number; het, heterozygous; ICR, Institute of Cancer Research; TCGA, The Cancer Genome Atlas; TGCT, testicular germ cell tumour; UKB, UK Biobank.
Supplementary Table S15	Meta-analysis results of candidate gene set association analysis under a dominant model	Results of tests for association between qualifying variant carrier status and TGCT status under a dominant model using SKAT-O in candidate phenotypic and biological gene sets of relevance described in Supplementary Table S8. Shown are the p-values from SKAT-O analysis collapsed by gene and stratified by candidate gene set and qualifying variant class (class I variants: HC LoF; class II variants:…
Supplementary Table S16	Meta-analysis results of candidate gene set association analysis under a recessive model	Results of tests for association between qualifying variant carrier status and TGCT status under a recessive model using Fisher's exact in candidate phenotypic and biological gene sets of relevance described in Supplementary Table S8. Shown are the p-values from Fisher's exact analysis collapsed by gene and stratified by candidate gene set and qualifying variant class (class I variants: HC LoF; c…
Supplementary Table S17	Meta-analysis results of exome-wide association testing	Exome-wide results of tests for association between qualifying variant carrier status and TGCT status using SKAT-O test under a dominant model and Fisher's exact test under a recessive model. Shown are the p-values from association testing collapsed by gene and stratified by qualifying variant class (class I variants: HC LoF; class II variants: HC LoF plus nonsynonymous CADD≥20). Results are show…
Supplementary Table S18	Meta-analysis results of exome-wide association testing by histological subtype under a dominant model	Exome-wide results of tests for association between qualifying variant carrier status and TGCT status, restricted to (i) seminoma and (ii) non-seminoma/mixed, using SKAT-O test under a dominant model. In total, 745 seminoma samples and 461 non-seminoma/mixed samples were included in this sub-analysis. Samples with undefined histology were excluded. Shown are the p-values from association testing …
Supplementary Table S19	Functional enrichment analysis using exome-derived association signals	Collated results of functional enrichment analyses based on gene-level p-values derived from the exome-wide association tests detailed in Supplementary Table S17. Four analyses were conducted using ranked p-values from each of the dominant and recessive models and each class of qualifying variants (class I variants: HC LoF; class II variants: HC LoF plus nonsynonymous CADD≥20). Enrichment was eva…

## Sheet: S1
Table S1. Prior TGCT whole exome sequencing discovery publications
Summary of published studies comprising whole exome sequencing of germline TGCT samples. DFCI; Dana-Farber Cancer Institute; ICR, Institute of Cancer Research; NCDS, National Child Development Study; NCI, National Cancer Institute; PMID, PubMed identifier; TCGA, The Cancer Genome Atlas; TGCT, testicular germ cell tumour; WES, whole exome sequencing.
Lead center	Country	Study	Year of study	N cases	N controls	Source of cases	Source of controls	Ethnicity of cases	Ethnicity of controls	Notes on methodology	PMID
ICR	UK	Litchfield et al.	2016	972	1644	ICR	1958 British Birth Cohort (NCDS)	European ancestry	European ancestry	Gene-based burden test and gene set enrichment in segregation analysis of familial TGCT.	27996046
			2018	919	1609	ICR	1958 British Birth Cohort (NCDS), ICR	European ancestry	European ancestry	Single variant and gene-based burden test.	29433971
Spanish National Cancer Research Center (CNIO)	Spain	Paumard-Hernández et al.	2018	1- Primary WES: 391 2-Replication series: 101	1- Primary WES: 1,170 2-Replication series: 27,000	1- Primary WES: Institutions in Spain 2-Replication series: TCGA	1- Primary WES: Institutions in Spain 2-Replication series: ExAC	European ancestry	European ancestry	Single variant burden and SKAT test.	29761480
Dana-Farber Cancer Institute, National Cancer Institute and University of Pennsylvania	USA	AlDubayan et al.	2019	205	27173	TCGA, ICR, DFCI	ExAC	European ancestry	European ancestry	Gene-level enrichment analysis.	30676620
National Cancer Institute	USA	Pyle et al.	2023	293	3157	NCI Multidisciplinary Etiologic Study of Familial Testicular Cancer	Penn Med Biobank	European ancestry	European ancestry	Gene-level SKAT-O test.	37246069

## Sheet: S2
Table S2. Candidate testicular germ cell tumour-associated genes reported in prior whole exome sequencing studies
Summary of fifteen previously proposed TGCT candidate genes from whole exome sequencing studies. The presence or absence of the gene within the microtubule/cilia related gene sets (identified via a keyword search as described in Supplementary Methods) that were identified as enriched during the functional enrichment analysis (Supplementary Table S18) is highlighted. TGCT, testicular germ cell tum…
Study	Gene symbol	Gene description	Cytogenetic band	Gene length (bp)	Gene function	Association metric	Notes on methods	Microtubule/cilia gene set
AlDubayan et al., 2019	CHEK2	checkpoint kinase 2	22q12.1	54680	DNA damage repair	OR=3.87 (95% CI 1.65-8.86)	Enrichment analysis in DNA repair genes	Yes
Litchfield et al., 2016	DNAAF1	dynein axonemal assembly factor 1	16q24.1	33481	Ciliary architecture stability	OR=21.3	Gene-level familial segregation analysis	Yes
Paumard-Hernández et al., 2018	DNAH7	dynein axonemal heavy chain 7	2q32.3	331135	Force-generating protein of respiratory cilia	OR=1.64 (95% CI 1.13–5.91)	Gene-level familial WES analysis	Yes
	EXO5	exonuclease 5	1p34.2	7298	Single-stranded DNA repair	OR=3.37 (95% CI 2.51–9.96)		No
	PLEC	plectin	8q24.3	61593	Intermediate filament binding protein	OR=6.28 (95% CI 3.13–13.79)		Yes
Pyle et al., 2023	B4GALNT1	Beta-1,4-N-Acetyl-Galactosaminyltransferase 1	12q13.3	9831	Ganglioside synthesis	SKAT-O p-value <0.001 (LoF variants)	Gene-level WES analysis of high-risk (bilateral or familial) patients	No
	CNTN5	Contactin 5	11q22.1	1337937	Cell surface adhesion molecule	SKAT-O p-value <0.001 (LoF variants)		No
	KIF23	Kinesin Family Member 23	15q23	34182	Centralspindlin complex component	SKAT-O p-value <0.001 (LoF variants)		Yes
	NIN	ninein	14q22.1	111741	Microtubule organization and anchoring	SKAT-O p-value <0.001 (LoF variants)		Yes
	OXGR1	Oxoglutarate Receptor 1	13q32.1	9018	Alpha-ketoglutarate receptor	SKAT-O p-value <0.001 (LoF variants)		No
	PLEK2	Pleckstrin 2	14q23.3-q24.1	25184	Cytoskeletal arrangement	SKAT-O p-value <0.001 (LoF variants)		Yes
	QRSL1	glutaminyl-tRNA amidotransferase subunit QRSL1	6q21	38840	Glutaminyl-transfer RNA biosynthesis	SKAT-O p-value <0.001 (LoF variants)		No
	RASEF	RAS And EF-Hand Domain Containing	9q21.32	239635	GDP/GTP binding	SKAT-O p-value <0.001 (LoF variants)		No
	VWA5B1	Von Willebrand Factor A Domain Containing 5B1	1p36.12	68644	-	SKAT-O p-value <0.001 (LoF variants)		No
	ZP4	Zona Pellucida Glycoprotein 4	1q43	13059	Zona pellucida component	SKAT-O p-value <0.001 for LoF variants		No

## Sheet: S3
Table S3. Details of individual pillars of the meta-analysis
Breakdown of individual datasets and pillars for whole exome analysis, including the institution, country, number of cases and controls, pull-down chemistry, sequencing platform and read length. Only WES data was used from the UKB cohort. ICR, Institute of Cancer Research; QC, quality control; TCGA, The Cancer Genome Atlas; TGCT, testicular germ cell tumour; UKB, UK Biobank; WES, whole exome sequ…
Pillar	Study type	Lead Institution	Country	Study Description	N TGCT cases	N controls (UKB)	Pulldown chemistry (cases)	Sequencing platform (cases)	Read length (cases)
ICR	WES	ICR	UK	Recruitment study in which germline samples were collected from >10,000 UK TGCT cases.	986	10300	Illumina TruSeq expanded exome enrichment kit (62Mb)	Illumina HiSeq2000 or 2500 technology	2 x 100 bp
TCGA	WES	National Cancer Institute	USA	Sequencing study comprising >20,000 paired tumour-normal samples collected from >11,000 US and Canadian patients and representing 33 tumour types.	150	1500	HGSC VCRome 2.1 design (42Mb)	Illumina HiSeq2000 technology	2 x 100 bp
UKB TGCT	WES	UK Biobank	UK	Cohort study of >500,000 UK participants spanning a broad spectrum of phenotypes and incorporating health-related, clinical, imaging and germline genetic data.	658	6600	IDT xGen Exome Research Panel v1.0 (39Mb)	Illumina NovaSeq 6000 platform	2 x 75 bp

## Sheet: S4
Table S4. Sample-level quality control
Summary of sample-level quality control (QC) steps and attrition of sample count for cases and controls per pillar of the meta-analysis. Pre-variant calling QC removed outlier samples based on the median absolute deviation of the 30X coverage and error rate. Post-variant calling QC used the median absolute deviation of the number of SNPs and INDELs, the SNP:INDEL ratio and the transition-to-trans…
	ICR pillar				TCGA pillar				UKB pillar
	ICR cases		UKB controls		TCGA cases		UKB controls		UKB cases		UKB controls
	Number of samples retained (%)	Number of samples removed (%)	Number of samples retained (%)	Number of samples removed (%)	Number of samples retained (%)	Number of samples removed (%)	Number of samples retained (%)	Number of samples removed (%)	Number of samples retained (%)	Number of samples removed (%)	Number of samples retained (%)	Number of samples removed (%)
Starting samples	986 (100%)	-	10,300 (100%)	-	150 (100%)	-	1,500 (100%)	-	658 (100%)	-	6,600 (100%)	-
Pre-variant calling sample QC	884 (89.7%)	102 (10.3%)	10,300 (100%)	-	148 (98.7%)	2 (1.3%)	1,500 (100%)	-	658 (100%)	-	6,600 (100%)	-
Post-variant calling sample QC	760 (86.0%)	124 (14.0%)	10,269 (99.7%)	31 (0.3%)	133 (89.9%)	15 (10.1%)	1,497 (99.8%)	3 (0.2%)	653 (99.2%)	5 (0.8%)	6,586 (99.8%)	14 (0.2%)
Sex mismatch QC	759 (99.9%)	1 (0.1%)	10,267 (99.98%)	2 (0.02%)	133 (100%)	0 (0%)	1,497 (100%)	0 (0%)	653 (100%)	0 (0%)	6,585 (99.98%)	1 (0.02%)
Cryptic relatedness	668 (88.0%)	91 (12.0%)	10220 (99.5%)	47 (0.5%)	133 (100%)	0 (0%)	1,497 (100%)	0 (0%)	653 (100%)	0 (0%)	6,567 (99.7%)	18 (0.3%)
Ancestry analysis	667 (99.9%)	1 (0.1%)	10220 (100%)	0 (0%)	119 (89.5%)	14 (10.5%)	1,497 (100%)	0 (0%)	649 (99.4%)	4 (0.6%)	6,567 (100%)	0 (0%)
Overall	667 (67.6%)	319 (32.4%)	10220 (99.2%)	80 (0.8%)	119 (79.3%)	31 (20.7%)	1,497 (99.8%)	3 (0.2%)	649 (98.6%)	9 (1.4%)	6,567 (99.5%)	33 (0.5%)

## Sheet: S5
Table S5. Variant-level quality control
Summary of variant-level quality control steps and the attrition of variant count per pillar of the meta-analysis. Variants were normalised to ensure parsimony and left-alignment. The first set of variant filters are described in Supplementary Table S6. Comparison with the UKB controls was exclusively applied to the controls in the ICR pillar and consisted of a two-sided binomial test that exclud…
	ICR pillar						TCGA pillar						UKB pillar
	Remaining			Filtered out			Remaining			Filtered out			Remaining			Filtered out
	SNPs	Indels	Total	SNPs	Indels	Total	SNPs	Indels	Total	SNPs	Indels	Total	SNPs	Indels	Total	SNPs	Indels	Total
Starting count (joint-genotyping across all datasets)	2389181	199416	2588597	-	-	-	2389181	199416	2588597	-	-	-	2389181	199416	2588597	-	-	-
Variants observed in respective pillar	1806582	131441	1938023	582599	67975	650574	636495	55455	691950	1752686	143961	1896647	1424589	96400	1520989	964592	103016	1067608
Initial high quality variant filtering *	1112292	49026	1161318	694290	82415	776705	370130	14914	385044	266365	40541	306906	996017	45937	1041954	428572	50463	479035
ICR control comparison binomial test**	1111388	48808	1160196	904	218	1122	370130	14914	385044	0	0	0	996017	45937	1041954	0	0	0
Proportion expressed across transcripts (pext) in Testis	1036018	45663	1081681	75370	3145	78515	342195	13776	355971	27935	1138	29073	922570	42651	965221	73447	3286	76733
UCSC alignability (100 bp window size) = 1	1034343	45602	1079945	1675	61	1736	341422	13750	355172	773	26	799	920741	42585	963326	1829	66	1895
Median GQ > 10	934106	41397	975503	100237	4205	104442	303788	12622	316410	37634	1128	38762	907210	41661	948871	13531	924	14455
* (i) High quality het filter, (ii) Hardy-Weinberg Equilibrium (p <1x10-9), (iii) Genome In A Bottle difficult-to-sequence (iv) coverage normalisation (depth 5X, binomial test p <1E-08 )
** applied only to ICR pillar (p<1E-05)

## Sheet: S6
Table S6. Variant set summary statistics
Summary of all variant QC sets produced for every pillar of the meta-analysis. Varying stringency levels across 4 parameters were used: (i) binomial test significance threshold, (ii) HWE significance threshold, (iii) Coverage normalisation depth cutoff and (iv) low complexity filter degree of stringency with two combinations defined respecively as loose (excludes >11bp perfect homopolymers, >20bp…
Input parameters				ICR output parameters			TCGA output parameters			UKB TGCT output parameters
Binomial threshold	HWE threshold	Coverage normalization depth	Low complexity filter	Total variants	Ti:Tv ratio	Median Ti:Tv ratio per sample	Total variants	Ti:Tv ratio	Median Ti:Tv ratio per sample	Total variants	Ti:Tv ratio	Median Ti:Tv ratio per sample
1e-08	1e-09	5X	loose	1187823	2.81352	2.95752	397944	2.92357	2.93862	1070807	2.78195	2.87804
1e-08	1e-09	5X	stringent as per GIAB guidance	1160734	2.85058	3.011	384902	2.97266	2.99616	1041404	2.82463	2.93598
1e-08	1e-09	8X	loose	1133447	2.82786	2.97155	392786	2.93179	2.9522	1070807	2.78195	2.87804
1e-08	1e-09	8X	stringent as per GIAB guidance	1109409	2.8625	3.01895	380300	2.97968	3.00926	1041404	2.82463	2.93598
1e-08	1e-09	10X	loose	1080457	2.83905	3.00125	392760	2.93196	2.95247	1070807	2.78195	2.87804
1e-08	1e-09	10X	stringent as per GIAB guidance	1058872	2.87166	3.04615	380276	2.97986	3.00957	1041404	2.82463	2.93598
1e-08	1e-08	5X	loose	1187673	2.81364	2.96026	397895	2.92379	2.93977	1070715	2.78196	2.87816
1e-08	1e-08	5X	stringent as per GIAB guidance	1160595	2.85068	3.01287	384856	2.97288	2.99762	1041319	2.82464	2.93606
1e-08	1e-08	8X	loose	1133318	2.82789	2.97191	392743	2.93194	2.95273	1070715	2.78196	2.87816
1e-08	1e-08	8X	stringent as per GIAB guidance	1109289	2.86251	3.01882	380260	2.97981	3.01002	1041319	2.82464	2.93606
1e-08	1e-08	10X	loose	1080334	2.83908	3.00151	392717	2.93211	2.95314	1070715	2.78196	2.87816
1e-08	1e-08	10X	stringent as per GIAB guidance	1058757	2.87168	3.04653	380236	2.97999	3.01028	1041319	2.82464	2.93606
1e-08	1e-07	5X	loose	1187504	2.81366	2.96398	397844	2.92395	2.93906	1070540	2.78191	2.87824
1e-08	1e-07	5X	stringent as per GIAB guidance	1160433	2.8507	3.01656	384807	2.97306	2.99735	1041154	2.82461	2.93645
1e-08	1e-07	8X	loose	1133189	2.8279	2.97459	392701	2.93214	2.95273	1070540	2.78191	2.87824
1e-08	1e-07	8X	stringent as per GIAB guidance	1109164	2.86253	3.02173	380219	2.98004	3.01019	1041154	2.82461	2.93645
1e-08	1e-07	10X	loose	1080214	2.83909	3.00408	392675	2.93231	2.95313	1070540	2.78191	2.87824
1e-08	1e-07	10X	stringent as per GIAB guidance	1058641	2.8717	3.04931	380195	2.98022	3.01052	1041154	2.82461	2.93645
1e-07	1e-09	5X	loose	1187787	2.81354	2.95752	397891	2.92357	2.93914	1070807	2.78195	2.87804
1e-07	1e-09	5X	stringent as per GIAB guidance	1160703	2.85061	3.01099	384852	2.97266	2.99657	1041404	2.82463	2.93598
1e-07	1e-09	8X	loose	1133262	2.82798	2.97128	392354	2.93328	2.95465	1070807	2.78195	2.87804
1e-07	1e-09	8X	stringent as per GIAB guidance	1109245	2.86258	3.01862	379908	2.98113	3.01186	1041404	2.82463	2.93598
1e-07	1e-09	10X	loose	1079763	2.83968	3.00429	392157	2.93372	2.95506	1070807	2.78195	2.87804
1e-07	1e-09	10X	stringent as per GIAB guidance	1058233	2.87223	3.04926	379730	2.98141	3.01206	1041404	2.82463	2.93598
1e-07	1e-08	5X	loose	1187637	2.81366	2.96026	397842	2.9238	2.94045	1070715	2.78196	2.87816
1e-07	1e-08	5X	stringent as per GIAB guidance	1160564	2.8507	3.01287	384806	2.97287	2.99802	1041319	2.82464	2.93606
1e-07	1e-08	8X	loose	1133133	2.82801	2.97161	392311	2.93343	2.95516	1070715	2.78196	2.87816
1e-07	1e-08	8X	stringent as per GIAB guidance	1109125	2.86259	3.01849	379868	2.98126	3.01275	1041319	2.82464	2.93606
1e-07	1e-08	10X	loose	1079641	2.83971	3.00459	392114	2.93386	2.95578	1070715	2.78196	2.87816
1e-07	1e-08	10X	stringent as per GIAB guidance	1058119	2.87225	3.04958	379690	2.98154	3.01286	1041319	2.82464	2.93606
1e-07	1e-07	5X	loose	1187469	2.81368	2.96395	397791	2.92395	2.93985	1070540	2.78191	2.87824
1e-07	1e-07	5X	stringent as per GIAB guidance	1160402	2.85073	3.01656	384757	2.97305	2.99753	1041154	2.82461	2.93645
1e-07	1e-07	8X	loose	1133005	2.82802	2.9743	392269	2.93363	2.95546	1070540	2.78191	2.87824
1e-07	1e-07	8X	stringent as per GIAB guidance	1109000	2.86261	3.02139	379827	2.98149	3.01274	1041154	2.82461	2.93645
1e-07	1e-07	10X	loose	1079523	2.83973	3.00735	392072	2.93407	2.95595	1070540	2.78191	2.87824
1e-07	1e-07	10X	stringent as per GIAB guidance	1058004	2.87227	3.0526	379649	2.98177	3.0132	1041154	2.82461	2.93645
1e-06	1e-09	5X	loose	1187737	2.81362	2.95752	397853	2.92374	2.93968	1070807	2.78195	2.87804
1e-06	1e-09	5X	stringent as per GIAB guidance	1160655	2.85069	3.01099	384820	2.9728	2.99735	1041404	2.82463	2.93598
1e-06	1e-09	8X	loose	1133059	2.82837	2.97143	392132	2.93367	2.95507	1070807	2.78195	2.87804
1e-06	1e-09	8X	stringent as per GIAB guidance	1109075	2.86291	3.01851	379726	2.98145	3.01251	1041404	2.82463	2.93598
1e-06	1e-09	10X	loose	1079117	2.84029	3.00573	391470	2.93574	2.95847	1070807	2.78195	2.87804
1e-06	1e-09	10X	stringent as per GIAB guidance	1057661	2.87277	3.05064	379131	2.98306	3.01438	1041404	2.82463	2.93598
1e-06	1e-08	5X	loose	1187587	2.81374	2.96026	397804	2.92397	2.94092	1070715	2.78196	2.87816
1e-06	1e-08	5X	stringent as per GIAB guidance	1160516	2.85079	3.01285	384774	2.97302	2.99874	1041319	2.82464	2.93606
1e-06	1e-08	8X	loose	1132930	2.8284	2.97182	392089	2.93381	2.95576	1070715	2.78196	2.87816
1e-06	1e-08	8X	stringent as per GIAB guidance	1108955	2.86292	3.01837	379686	2.98157	3.01337	1041319	2.82464	2.93606
1e-06	1e-08	10X	loose	1078995	2.84032	3.00607	391427	2.93589	2.95917	1070715	2.78196	2.87816
1e-06	1e-08	10X	stringent as per GIAB guidance	1057547	2.87279	3.05092	379091	2.98319	3.01538	1041319	2.82464	2.93606
1e-06	1e-07	5X	loose	1187419	2.81376	2.96396	397753	2.92412	2.94031	1070540	2.78191	2.87824
1e-06	1e-07	5X	stringent as per GIAB guidance	1160354	2.85081	3.01656	384725	2.9732	2.99835	1041154	2.82461	2.93645
1e-06	1e-07	8X	loose	1132803	2.82841	2.97451	392047	2.93402	2.95584	1070540	2.78191	2.87824
1e-06	1e-07	8X	stringent as per GIAB guidance	1108830	2.86293	3.02126	379645	2.98181	3.01358	1041154	2.82461	2.93645
1e-06	1e-07	10X	loose	1078879	2.84033	3.00882	391385	2.9361	2.95923	1070540	2.78191	2.87824
1e-06	1e-07	10X	stringent as per GIAB guidance	1057433	2.87279	3.0539	379050	2.98343	3.01552	1041154	2.82461	2.93645
1e-05	1e-09	5X	loose	1187698	2.81356	2.95735	397817	2.92378	2.9397	1070807	2.78195	2.87804
1e-05	1e-09	5X	stringent as per GIAB guidance	1160617	2.85062	3.01086	384786	2.97281	2.99736	1041404	2.82463	2.93598
1e-05	1e-09	8X	loose	1132881	2.8284	2.97119	391983	2.9338	2.95582	1070807	2.78195	2.87804
1e-05	1e-09	8X	stringent as per GIAB guidance	1108907	2.86293	3.01825	379608	2.98151	3.01327	1041404	2.82463	2.93598
1e-05	1e-09	10X	loose	1078491	2.84074	3.00426	390597	2.93748	2.96247	1070807	2.78195	2.87804
1e-05	1e-09	10X	stringent as per GIAB guidance	1057102	2.87305	3.04879	378371	2.98448	3.01817	1041404	2.82463	2.93598
1e-05	1e-08	5X	loose	1187549	2.81369	2.96011	397769	2.92402	2.94099	1070715	2.78196	2.87816
1e-05	1e-08	5X	stringent as per GIAB guidance	1160479	2.85072	3.01271	384741	2.97304	2.99885	1041319	2.82464	2.93606
1e-05	1e-08	8X	loose	1132753	2.82844	2.97156	391941	2.93396	2.9565	1070715	2.78196	2.87816
1e-05	1e-08	8X	stringent as per GIAB guidance	1108788	2.86294	3.01814	379569	2.98165	3.01411	1041319	2.82464	2.93606
1e-05	1e-08	10X	loose	1078370	2.84077	3.00461	390556	2.9376	2.96303	1070715	2.78196	2.87816
1e-05	1e-08	10X	stringent as per GIAB guidance	1056989	2.87307	3.04914	378333	2.98459	3.01903	1041319	2.82464	2.93606
1e-05	1e-07	5X	loose	1187381	2.81371	2.9638	397718	2.92417	2.94039	1070540	2.78191	2.87824
1e-05	1e-07	5X	stringent as per GIAB guidance	1160317	2.85075	3.01646	384692	2.97322	2.99824	1041154	2.82461	2.93645
1e-05	1e-07	8X	loose	1132627	2.82845	2.97425	391899	2.93416	2.95665	1070540	2.78191	2.87824
1e-05	1e-07	8X	stringent as per GIAB guidance	1108664	2.86296	3.02098	379528	2.98188	3.01429	1041154	2.82461	2.93645
1e-05	1e-07	10X	loose	1078256	2.84078	3.00739	390514	2.93781	2.96306	1070540	2.78191	2.87824
1e-05	1e-07	10X	stringent as per GIAB guidance	1056877	2.87308	3.05216	378292	2.98482	3.01923	1041154	2.82461	2.93645

## Sheet: S7
Table S7. Selected genes for cancer susceptibility gene-specific association analyses
List of 120 genes curated on the basis of established connections with inherited cancer susceptibility for the initial association analysis. The gene name, cytogenic band, OMIM ID, mode of inheritance and major associated tumour types are presented. OMIM, Online Mendelian Inheritance in Man.
Gene symbol	Gene name	Cytogenic band	OMIM ID	Mode of inheritance	Major associated tumour types
ABCB11	ATP-binding cassette, sub-family B (MDR/TAP), member 11	2q31.1	603201	Autosomal recessive	Hepatocellular carcinoma; Cholangiocarcinoma
ALK	anaplastic lymphoma receptor tyrosine kinase	2p23	105590	Autosomal dominant	Neuroblastoma
APC	adenomatous polyposis coli	5q21	611731	Autosomal dominant	Colorectal cancer; Hepatoblastoma; Desmoid tumour
AR	androgen receptor	Xq12	313700	X-linked recessive	COSMIC-derived germline classification
ATM	ataxia telangiectasia mutated	11q22.3	607585	Autosomal dominant + recessive	Biallelic mutations: Lymphoid haematological malignancy (leukaemia, lymphoma) | Monoallelic mutations: Breast cancer
AXIN2	axin 2	17q24.1	604025	Autosomal dominant	Colorectal cancer
BAP1	BRCA1 associated protein-1 (ubiquitin carboxy-terminal hydrolase)	3p21.31-p21.2	603089	Autosomal dominant	Melanoma (cutaneous, uveal); Mesothelioma; Meningioma; Lung cancer (adenocarcinoma)
BARD1	BRCA1-associated RING domain 1	2q35	601593	Autosomal dominant	Breast cancer
BLM	Bloom syndrome, RecQ helicase-like	15q26.1	604610	Autosomal recessive	Lymphoma and ALL haematological malignancy; Myeloid haematological malignancy; Squamous cell carcinoma; colorectal cancer
BMPR1A	bone morphogenetic protein receptor, type IA	10q22.3	601299	Autosomal dominant	Colorectal cancer; gastric cancer; hamartoma
BRCA1	breast cancer 1, early onset	17q21	113705	Autosomal dominant	Breast cancer; Ovarian cancer
BRCA2	breast cancer 2, early onset	13q12	600185	Autosomal dominant + recessive	Biallelic mutations: Myeloid haematological malignancy; Medulloblastoma; Wilms tumour | Monoallelic mutations: Breast cancer; Ovarian cancer; Prostate cancer; Pancreas cancer
BRIP1	BRCA1 interacting protein C-terminal helicase 1	17q22	605882	Autosomal dominant + recessive	Biallelic mutations: Myeloid haematological malignancy; Squamous cell carcinoma (head and neck, oesophagus, genital tract) | Monoallelic mutations: Breast cancer; Ovarian cancer
BUB1B	budding uninhibited by benzimidazoles 1 homolog beta (yeast)	15q15	602860	Autosomal recessive	Wilms Tumour; Rhabdomyosarcoma; Myeloid haematological malignancy
CBL	Cbl proto-oncogene, E3 ubiquitin protein ligase	11q23	165360	Autosomal dominant	JMML
CDC73	cell division cycle 73, Paf1/RNA polymerase II complex component, homolog (S. cerevisiae)	1q25	607393	Autosomal dominant	Parathyroid cancer; Ossifying fibroma (bone)
CDH1	cadherin 1, type 1, E-cadherin (epithelial)	16q22.1	192090	Autosomal dominant	Breast cancer (lobular); Gastric cancer (diffuse)
CDK4	cyclin-dependent kinase 4	12q14	123829	Autosomal dominant	Melanoma
CDKN1B	cyclin-dependent kinase inhibitor 1B (p27, Kip1)	12p13.1	600778	Autosomal dominant + recessive	Thyroid cancer; Pituitary adenoma
CDKN2A	cyclin-dependent kinase inhibitor 2A	9p21	600160	Autosomal dominant	Melanoma [p16 and p14ARF]; Pancreas cancer [p16]; Astrocytoma [p14ARF]
CEBPA	CCAAT/enhancer binding protein (C/EBP), alpha	19q13.1	116897	Autosomal dominant	Myeloid haematological malignancy
CHEK2	checkpoint kinase 2	22q12.1	604373	Autosomal dominant	Breast cancer
COL7A1	collagen, type VII, alpha 1	3p21.31	120120	Autosomal dominant + recessive	Squamous cell carcinoma (skin)
CXCR4	C-X-C Motif Chemokine Receptor 4	2q22.1	162643	Autosomal dominant	COSMIC-derived germline classification
CYLD	cylindromatosis (turban tumour syndrome)	16q12.1	605018	Autosomal dominant	Cylindroma; spiroadenocarcinoma; Basal cell carcinoma
DDB2	damage-specific DNA binding protein 2, 48kDa	11p12	600811	Autosomal dominant	Basal cell carcinoma; Squamous cell carcinoma; Melanoma
DICER1	dicer 1, ribonuclease type III	14q32.13	606241	Autosomal dominant	Pleuropulmonary blastoma; Cystic nephroma; Ovarian sex cord tumour
DIS3L2	DIS3 mitotic control homolog (S. cerevisiae)-like 2	2q37.1	614184	Autosomal recessive	Wilms tumour
DKC1	dyskeratosis congenita 1, dyskerin	Xq28	300126	X-linked recessive	Acute myeloid leukaemia; Squamous cell carcinoma (head and neck, anorectal)
DOCK8	dedicator of cytokinesis 8	9p24.3	611432	Autosomal recessive	Squamous cell carcinoma; Lymphoma
EGFR	epidermal growth factor receptor	7p12	131550	Autosomal dominant	Non-small cell lung cancer
ELANE	elastase, neutrophil expressed	19p13.3	130130	Autosomal dominant	Leukaemia
ERCC2	excision repair cross-complementing rodent repair deficiency, complementation group 2	19q13.3	126340	Autosomal recessive	Basal cell carcinoma; Squamous cell carcinoma; Melanoma
ERCC3	excision repair cross-complementing rodent repair deficiency, complementation group 3	2q21	133510	Autosomal recessive	Basal cell carcinoma; Squamous cell carcinoma; Melanoma
ERCC4	excision repair cross-complementing rodent repair deficiency, complementation group 4	16p13.12	133520	Autosomal recessive	Basal cell carcinoma; Squamous cell carcinoma; Melanoma
ERCC5	excision repair cross-complementing rodent repair deficiency, complementation group 5	13q33	133530	Autosomal recessive	Basal cell carcinoma; Squamous cell carcinoma; Melanoma
EXT1	exostosin 1	8q24.11	608177	Autosomal dominant	Chondrosarcoma
EXT2	exostosin 2	11p12-p11	608210	Autosomal dominant	Chondrosarcoma
FAH	fumarylacetoacetate hydrolase (fumarylacetoacetase)	15q25.1	276700	Autosomal recessive	Hepatocellular carcinoma
FANCA	Fanconi anaemia, complementation group A	16q24.3	607139	Autosomal recessive	Myeloid haematological malignancy; Squamous cell carcinoma (head and neck, oesophagus, genital tract)
FANCC	Fanconi anaemia, complementation group C	9q22.3	613899	Autosomal recessive	Myeloid haematological malignancy; Squamous cell carcinoma (head and neck, oesophagus, genital tract)
FANCG	Fanconi anaemia, complementation group G	9p13	602956	Autosomal recessive	Myeloid haematological malignancy; Squamous cell carcinoma (head and neck, oesophagus, genital tract)
FAS	transforming growth factor, beta receptor 1; ;	10q23.31	134637	Autosomal dominant	Lymphoma
FH	fumarate hydratase	1q42.1	136850	Autosomal dominant + recessive	Renal cell cancer; Leiomyosarcoma (uterus)
FLCN	folliculin	17p11.2	607273	Autosomal dominant	Renal cell cancer; Oncocytoma
GATA2	GATA binding protein 2	3q21.3	137295	Autosomal dominant	Myeloid haematological malignancy
GBA	glucosidase, beta, acid	1q21	606463	Autosomal recessive	Myeloma; Lymphoma; Hepatocellular carcinoma
GPC3	glypican 3	Xq26.1	300037	X-linked recessive	Wilms tumour; Hepatoblastoma, hepatocellular carcinoma; Neuroblastoma; Gonadoblastoma
HFE	hemochromatosis	6p22.2	613609	Autosomal recessive	Hepatocellular carcinoma; Cholangiocarcinoma
HMBS	hydroxymethylbilane synthase	11q23.3	609806	Autosomal dominant	hepatocellular carcinoma
HRAS	v-Ha-ras Harvey rat sarcoma viral oncogene homolog	11p15.5	190020	Autosomal dominant	Rhabdomyosarcoma; Neuroblastoma; Transitional cell carcinoma (bladder)
ITK	IL2-inducible T-cell kinase	5q33.3	186973	Autosomal recessive	Hodgkin lymphoma
KIT	v-kit Hardy-Zuckerman 4 feline sarcoma viral oncogene homolog	4q12	164920	Autosomal dominant	Gastro-intestinal stromal tumour
LZTR1	leucine zipper-like translational regulator 1	22q11.21	600574	Autosomal dominant	Schwannomatosis; glioblastoma
MAX	MYC associated factor X	14q23	154950	Autosomal dominant	Paraganglioma; Pheochromocytoma
MEN1	multiple endocrine neoplasia I	11q13	613733	Autosomal dominant	Parathyroid, pituitary adenoma ; Neuroendocrine tumour; Carcinoid tumour; Adrenocortical carcinoma
MET	met proto-oncogene (hepatocyte growth factor receptor)	7q31	164860	Autosomal dominant	Renal cell cancer (papillary carcinoma)
MLH1	mutL homolog 1, colon cancer, nonpolyposis type 2 (E. coli)	3p21.3	120436	Autosomal dominant + recessive	Biallelic mutations: Brain tumours; Haematological malignancy; Embryonal tumours | Monoallelic mutations: Colorectal cancer; Endometrial cancer; Ovarian cancer
MPL	MPL proto-oncogene, thrombopoietin receptor	1p34.2	159530	Autosomal dominant	Myeloproliferative neoplasms
MSH2	mutS homolog 2, colon cancer, nonpolyposis type 1 (E. coli)	2p21	609309	Autosomal dominant + recessive	Biallelic mutations: Brain tumours; Haematological malignancy; Embryonal tumours | Monoallelic mutations: Colorectal cancer; Endometrial cancer; Ovarian cancer; Sebaceous adenoma, carcinoma, epithelioma
MSH6	mutS homolog 6 (E. coli)	2p16	600678	Autosomal dominant + recessive	Biallelic mutations: Brain tumours; Haematological malignancy; Embryonal tumours | Monoallelic mutations: Colorectal cancer; Endometrial cancer; Ovarian cancer
MTAP	methylthioadenosine phosphorylase	9p21.3	156540	Autosomal dominant	Malignant fibrous histiocytoma (sarcoma)
MUTYH	mutY homolog (E. coli)	1p34.1	604933	Autosomal recessive	Colorectal cancer
NBN	nibrin	8q21	602667	Autosomal recessive	Lymphoma; Medulloblastoma; Glioma; Rhabdomyosarcoma
NF1	neurofibromin 1	17q12	613113	Autosomal dominant	Glioma; Malignant peripheral nerve sheath tumour
NF2	neurofibromin 2 (merlin)	22q12.2	607379	Autosomal dominant	Vestibular schwannoma; Meningioma; Ependymoma
PALB2	partner and localizer of BRCA2	16p12.1	610355	Autosomal dominant + recessive	Biallelic mutations: Myeloid haematological malignancy; Medulloblastoma; Neuroblastoma; Wilms tumour | Monoallelic mutations: Breast cancer; Pancreas cancer
PDGFRA	platelet-derived growth factor receptor, alpha polypeptide	4q12	173490	Autosomal dominant	Gastro-Intestinal Stromal Tumour
PHOX2B	paired-like homeobox 2b	4p12	603851	Autosomal dominant	Neuroblastoma
PMS1	PMS1 homolog 1, mismatch repair system component	2q32.2	600258	Autosomal dominant	Colorectal; endometrial; ovarian
PMS2	PMS2 postmeiotic segregation increased 2 (S. cerevisiae)	7p22	600259	Autosomal dominant + recessive	Biallelic mutations: Brain tumours ; Haematological malignancy; Supratentorial primitive neuroectodermal tumours | Monoallelic mutations: Colorectal cancer; Endometrial cancer; Ovarian cancer
POLD1	polymerase (DNA directed), delta 1, catalytic subunit	19q13.33	174761	Autosomal dominant	Colorectal cancer; Endometrial cancer
POLE	polymerase (DNA directed), epsilon, catalytic subunit	12q24.33	174762	Autosomal dominant + recessive	Colorectal cancer
POLH	polymerase (DNA directed), eta	6p21.1	603968	Autosomal recessive	Squamous cell cancer (skin)
PRKAR1A	protein kinase, cAMP-dependent, regulatory, type I, alpha	17q23-q24	188830	Autosomal dominant	Myxoma (cardiac/cutaneous/breast); Thyroid cancer; Sex cord-stromal tumour
PRSS1	protease, serine, 1 (trypsin 1)	7q34	276000	Autosomal dominant	Pancreatic cancer
PTCH1	patched 1	9q22.3	601309	Autosomal dominant	Basal cell carcinoma; Medulloblastoma
PTEN	phosphatase and tensin homolog	10q23.3	601728	Autosomal dominant	Breast cancer; Thyroid cancer; Endometrial cancer
PTPN11	protein tyrosine phosphatase, non-receptor type 11	12q24.13	176876	Autosomal dominant	JMML; neuroblastoma
RAD51C	RAD51 homolog C (S. cerevisiae)	17q25.1	602774	Autosomal dominant + recessive	Monoallelic mutations: Ovarian cancer
RAD51D	RAD51 homolog D (S. cerevisiae)	17q11	602954	Autosomal dominant	Ovarian cancer
RB1	retinoblastoma 1	13q14.2	614041	Autosomal dominant	Retinoblastoma; Pinealoma; Sarcoma; Melanoma
RECQL4	RecQ protein-like 4	8q24.3	603780	Autosomal recessive	Osteosarcoma; Basal cell carcinoma; Squamous cell carcinoma
RET	RET proto-oncogene	10q11.2	164761	Autosomal dominant	Medullary thyroid cancer; Pheochromocytoma
RHBDF2	rhomboid 5 homolog 2 (Drosophila)	17q25.1	614404	Autosomal dominant	Oesophageal cancer
RMRP	RNA component of mitochondrial RNA processing endoribonuclease	9p13.3	157660	Autosomal recessive	Non-hodgkin lymphoma; Squamous carcinoma (bcc); Leukaemia
RUNX1	runt-related transcription factor 1	21q22.3	151385	Autosomal dominant	Myeloid haematological malignancy (leukaemia)
SBDS	Shwachman-Bodian-Diamond syndrome	7q11	607444	Autosomal recessive	Myeloid haematological malignancy
SDHA	succinate dehydrogenase complex, subunit A, flavoprotein (Fp)	5p15.33	600857	Autosomal dominant + recessive	Paraganglioma; Pheochromocytoma; Gastrointestinal stromal tumour (GIST)
SDHAF2	succinate dehydrogenase complex assembly factor 2	11q12.2	613019	Autosomal dominant	Paraganglioma; Pheochromocytoma
SDHB	succinate dehydrogenase complex, subunit B, iron sulphur (Ip)	1p36.1-p35	185470	Autosomal dominant	Paraganglioma; Pheochromocytoma; Renal cell cancer;
SDHC	succinate dehydrogenase complex, subunit C, integral membrane protein, 15kDa	1q21	602413	Autosomal dominant	Paraganglioma; Pheochromocytoma; Gastrointestinal stromal tumour (GIST)
SDHD	succinate dehydrogenase complex, subunit D, integral membrane protein	11q23	602690	Autosomal dominant	Paraganglioma; Pheochromocytoma; Gastrointestinal stromal tumour (GIST)
SERPINA1	serpin peptidase inhibitor, clade A (alpha-1 antiproteinase, antitrypsin), member 1	14q32.13	107400	Autosomal recessive	Hepatocellular carcinoma
SETBP1	SET-binding protein 1	18q12.3	611060	Autosomal dominant	Acute myeloid leukaemia; myeloid haematological malignancy
SH2D1A	SH2 domain containing 1A	Xq25	300490	X-linked recessive	Lymphoma
SLC25A13	solute carrier family 25 (aspartate/glutamate carrier), member 13;	7q21.3	603859	Autosomal recessive	Hepatocellular carcinoma
SMAD4	SMAD family member 4	18q21.1	600993	Autosomal dominant	Colorectal cancer
SMARCA4	SWI/SNF related, matrix associated, actin dependent regulator of chromatin, subfamily a, member 4	19p13.2	603254	Autosomal dominant	Rhabdoid tumour
SMARCB1	SWI/SNF related, matrix associated, actin dependent regulator of chromatin, subfamily b, member 1	22q11	601607	Autosomal dominant	Rhabdoid tumour (renal, extra-renal); Central primitive neuroectodermal tumour
SMARCE1	SWI/SNF related, matrix associated, actin dependent regulator of chromatin, subfamily e, member 1	17q21.2	603111	Autosomal dominant	Meningioma
SOS1	son of sevenless homolog 1 (Drosophila)	2p22.1	182530	Autosomal dominant	Rhabdomyosarcoma
SRY	sex determining region Y	Yp11.31	480000	Y-linked	Gonadoblastoma
STAT3	signal transducer and activator of transcription 3 (acute-phase response factor)	17q21.1	102582	Autosomal dominant	Lymphoma
STK11	serine/threonine kinase 11	19p13.3	602216	Autosomal dominant	Colorectal cancer; Gastric cancer; Breast cancer; Sex cord-stromal tumour
SUFU	suppressor of fused homolog (Drosophila)	10q24.32	607035	Autosomal dominant	Medulloblastoma, meningioma
TERT	telomerase reverse transcriptase	5p15.33	187270	Autosomal dominant + recessive	Acute myeloid leukaemia; Squamous cell carcinoma (head and neck, anorectal); Melanoma
TGFBR1	transforming growth factor, beta receptor 1	9q22.33	190181	Autosomal dominant	Squamous cell carcinoma (skin)
TMEM127	transmembrane protein 127	2q11.2	613403	Autosomal dominant	Pheochromocytoma
TP53	tumour protein p53	17p13.1	191170	Autosomal dominant	Breast cancer; Sarcoma; Adrenocortical carcinoma; Astrocytoma
TRIM37	tripartite motif containing 37	17q22	605073	Autosomal recessive	Wilms tumour
TSC1	tuberous sclerosis 1	9q34	605284	Autosomal dominant	Renal cell cancer, angiomyolipoma; Subependymal giant cell astrocytoma; Rhabdomyoma (cardiac)
TSC2	tuberous sclerosis 2	16p13.3	191092	Autosomal dominant	Renal cell cancer, angiomyolipoma; Subependymal giant cell astrocytoma; Rhabdomyoma (cardiac)
UROD	uroporphyrinogen decarboxylase	1p34.1	613521	Autosomal dominant + recessive	Hepatocellular carcinoma
VHL	von Hippel-Lindau tumour suppressor, E3 ubiquitin protein ligase	3p25	608537	Autosomal dominant	Renal cell cancer; Pheochromocytoma; Neuroendocrine tumour (pancreas); Hemangioblastoma (central nervous system, retina)
WAS	Wiskott-Aldrich syndrome	Xp11.23	300392	X-linked recessive	Lymphoma
WRN	Werner syndrome, RecQ helicase-like	8p12	604611	Autosomal recessive	Sarcoma; Melanoma; Thyroid cancer
WT1	Wilms tumour 1	11p13	607102	Autosomal dominant	Wilms tumour; Gonadoblastoma
XPA	xeroderma pigmentosum, complementation group A	9q22.3	611153	Autosomal recessive	Basal cell carcinoma; Squamous cell carcinoma; Melanoma
XPC	xeroderma pigmentosum, complementation group C	3p25	613208	Autosomal recessive	Basal cell carcinoma; Squamous cell carcinoma; Melanoma

## Sheet: S8
Table S8. Candidate phenotypic and biological gene sets
List of curated genes categorized into five phenotypic/biological pathways: ciliary dysfunction (153 genes), disorders of sex development (67 genes), sperm function/azoospermia (60 genes), DNA repair (276 genes) and GWAS-related genes (125 genes). GWAS, genome-wide association study.
Ciliary dysfunction (153)	Disorders of sex development (67)	Sperm function / azoospermia (60)	DNA repair (276)	GWAS-related genes (125)
ADAMTS9	AKR1C2	ABCD1	AEN	AAAS
AHI1	AMH	ADAD2	ALKBH1	AMHR2
AIPL1	AMHR2	ATM	ALKBH2	ANAPC2
ALMS1	AR	BUB1B	ALKBH3	AR
ANKS6	ARX	C14orf39	APEX1	ARL14EP
ARL13B	ATP6V0A4	CATSPER2	APEX2	ATF1
ARL3	ATRX	CFTR	APITD1	ATF7
ARL6	CBX2	CLPP	APLF	ATF7IP
ARMC9	CDKN1C	DCAF17	APTX	ATP5MC2
B9D1	CHD7	DMC1	ASCC3	BAK1
B9D2	CTU2	DMRT1	ATM	BCL2L11
BBIP1	CUL4B	DNAH1	ATR	BDH2
BBS1	CYB5A	FANCA	ATRIP	BMERB1
BBS10	CYP11A1	FANCM	ATRX	C21orf58
BBS12	CYP11B1	FGD1	BABAM1	CATSPER3
BBS2	CYP17A1	GJA1	BARD1	CDKL2
BBS4	CYP19A1	GPX4	BCAS2	CENPE
BBS5	CYP21A2	HJV	BLM	CENPI
BBS7	DGKQ	KASH5	BRCC3	CISD2
BBS9	DHCR7	M1AP	BRE	CLPTM1L
C21orf2	DHH	MAJIN	BRIP1	CNEP1R1
C2CD3	DHX37	MCM8	CCNH	CNOT2
C2orf71	DMRT1	MEI1	CDC25A	CYTH1
C5orf42	ERAL1	MEIOB	CDC25B	DAZL
C8orf37	ESR2	MSH4	CDC25C	DEPTOR
CBY1	FGFR2	NANOS2	CDC5L	DIP2A
CC2D2A	GATA4	NPHP4	CDK7	DIP2B
CCDC28B	GLI2	NR5A1	CETN2	DIS3L
CENPF	HHAT	P0C1A	CHAF1A	ENOSF1
CEP104	HOXA13	P0C1B	CHEK1	ESPL1
CEP120	HSD17B2	PKD1	CHEK2	G3BP2
CEP164	HSD17B3	PKD2	CLK2	GAB2
CEP290	HSD3B2	PLK4	CUL3	GATA4
CEP41	INPP5E	PRKAR1A	CUL4A	GINM1
CEP55	LHCGR	PSMC3IP	CUL5	GLG1
CEP83	MAMLD1	RAD21L1	D2	GPR160
CRB1	MAP3K1	RNF212	DCLRE1A	GRIN1
CRB2	MCM5	SETX	DCLRE1B	GSPT1
CRX	MYRF	SHOC1	DCLRE1C	HEATR3
CSPP1	NR0B1	SLC22A5	DDB1	HNF1B
CYS1	NR2F2	SLC29A3	DDB2	HPGDS
DCDC2	NR3C1	SLC39A4	DMC1	HSF5
DDX59	NR5A1	SMN1	DNA2	KATNA1
DHCR7	PAX6	SPINK2	DNTT	KCNMB4
DLG5	PAX8	SPO11	DUT	LATS1
DNAAF1	PBX1	STAG3	EID3	LCTL
DYNC2H1	POR	STX2	EME1	LRP11
DYNC2LI1	PPP1R12A	SYCE1	EME2	LSS
EVC	PRDM13	TAF4B	ENDOV	LZTR1
EVC2	RPL10	TDRD7	ERCC1	MAD1L1
EXOC3L2	RSPO1	TDRD9	ERCC2	MAP2K1
EXOC8	SAMD9	TERB1	ERCC3	MAP3K12
FAM149B1	SEMA3E	TERB2	ERCC4	MCM3AP
GLI3	SGPL1	TEX11	ERCC5	METTL7A
GLIS2	SOX10	TEX14	ERCC6	MLKL
GRK2	SOX9	TEX15	ERCC8	MPPED2
GUCY2D	SRD5A2	WNK3	EXO1	MPV17L
HNF1B	SRY	WT1	EXO5	MTMR4
HYLS1	STAR	XRCC2	FAAP100	MYG1
ICK	TAF4B	ZMYND15	FAAP20	NARS2
IFT122	TCF12		FAAP24	NCAPG2
IFT140	TOE1		FAM175A	NEIL2
IFT172	TSPYL1		FAN1	NPFF
IFT27	TWIST2		FANCA	NTAN1
IFT43	WNT2B		FANCB	NUP43
IFT52	WT1		FANCC	PACC1
IFT74	ZFPM2		FANCD2	PAIP2B
IFT80			FANCE	PCBP2
IFT81			FANCF	PCMT1
IMPDH1			FANCG	PCNT
INPP5E			FANCI	PDE8A
INTU			FANCL	PDXDC1
INVS			FANCM	PFDN5
IQCB1			FEN1	PHC3
IQCE			GADD45A	PITX1
KCNJ13			GADD45G	PLBD1
KIAA0556			GEN1	PMF1
KIAA0586			GTF2H1	PPM1E
KIAA0753			GTF2H2	PPP2R5A
KIF14			GTF2H3	PRDM14
KIF3B			GTF2H4	PRR13
KIF7			GTF2H5	PRTG
LAMA1			H2AFX	RAD51C
LBR			HELQ	RAD52
LCA5			HERC2	RAET1E
LRAT			HES1	RAET1G
LZTFL1			HFM1	RESF1
MAPKBP1			HLTF	RFWD3
MKKS			HMGB1	RNF43
MKS1			HMGB2	RPL4
MUC1			HUS1	RRN3
NEK1			IDH1	RSL1D1
NEK8			INO80	SEPTIN4
NPHP1			KAT5	SKA2
NPHP3			LIG1	SLC25A44
NPHP4			LIG3	SLC9B1
OFD1			LIG4	SLC9B2
PDE6D			MAD2L2	SMARCAD1
PDIA6			MBD4	SNAPC5
PIBF1			MDC1	SP1
PIK3C2A			MGMT	SP7
PKD1			MLH1	SPRY4
PKD2			MLH3	SSNA1
PKHD1			MMS19	SUPT4H1
PMM2			MNAT1	TBPL2
POC1B			MORF4L1	TERT
PRKACA			MPG	TEX14
RABL2A			MPLKIP	TFCP2L1
RD3			MRE11A	TFDP2
RDH12			MRPL40	TIPIN
RPE65			MSH2	TMPRSS12
RPGR			MSH3	TNFRSF17
RPGRIP1			MSH6	TPRN
RPGRIP1L			MUS81	TRIM37
SBDS			MUTYH	TYMS
SCLT1			NABP2	UBE2D3
SDCCAG8			NBN	UCK2
SEC63			NEIL1	USP35
SLC41A1			NEIL2	USP36
SPATA7			NEIL3	WNK1
SUFU			NFATC2IP	YBEY
TAPT1			NHEJ1	YES1
TBC1D32			NSMCE1	ZNF208
TCTEX1D2			NSMCE2	ZNF217
TCTN1			NSMCE3	ZWILCH
TCTN2			NSMCE4A
TCTN3			NTHL1
TMEM107			NUDT1
TMEM138			NUDT15
TMEM216			NUDT18
TMEM218			OGG1
TMEM231			PALB2
TMEM237			PARG
TMEM67			PARP1
TOGARAM1			PARP2
TOPORS			PARP3
TRAF3IP1			PARP4
TRIM32			PARPBP
TTC21B			PAXIP1
TTC8			PC
TULP1			PCNA
TXNDC15			PER1
UMOD			PLK3
VPS13B			PLRG1
WDPCP			PMS1
WDR19			PMS2
WDR34			PNKP
WDR35			POLA1
WDR60			POLB
WDR63			POLD1
XPNPEP3			POLD2
ZNF423			POLD3
ZSWIM6			POLD4
			POLE
			POLE2
			POLE3
			POLE4
			POLG
			POLH
			POLI
			POLK
			POLL
			POLM
			POLN
			POLQ
			PPP4C
			PPP4R1
			PPP4R2
			PPP4R4
			PRKDC
			PRPF19
			PTEN
			RAD1
			RAD17
			RAD18
			RAD23A
			RAD23B
			RAD50
			RAD51
			RAD51B
			RAD51C
			RAD51D
			RAD52
			RAD54B
			RAD54L
			RAD9A
			RAD9B
			RBBP8
			RBX1
			RDM1
			RECQL
			RECQL4
			RECQL5
			REV1
			REV3L
			RFC1
			RFC2
			RFC3
			RFC4
			RFC5
			RIF1
			RMI1
			RMI2
			RNF168
			RNF169
			RNF4
			RNF8
			RNMT
			RPA1
			RPA2
			RPA3
			RPA4
			RRM1
			RRM2
			RRM2B
			RTEL1
			SETMAR
			SHFM1
			SHPRH
			SLX1A
			SLX1B
			SLX4
			SMARCA4
			SMARCAD1
			SMARCC1
			SMC5
			SMC6
			SMUG1
			SOX4
			SPO11
			SPRTN
			STRA13
			SWI5
			SWSAP1
			TCEA1
			TCEB1
			TCEB2
			TCEB3
			TDG
			TDP1
			TDP2
			TELO2
			TOP3A
			TOP3B
			TOPBP1
			TP53
			TP53BP1
			TREX1
			TREX2
			TTK
			TYMS
			UBE2A
			UBE2B
			UBE2N
			UBE2T
			UBE2V2
			UIMC1
			UNG
			USP1
			UVSSA
			WDR48
			WEE1
			WRN
			XAB2
			XPA
			XPC
			XRCC1
			XRCC2
			XRCC3
			XRCC4
			XRCC5
			XRCC6
			YWHAB
			YWHAE
			YWHAG
			ZSWIM7

## Sheet: S9
Table S9. Per-pillar counts of unique qualifying variants in curated set of cancer susceptibility genes
Counts of unique qualifying variants (HC LoF variants, as determined by annotation using LOFTEE, plus variants with ≥ 1 star pathogenic/likely pathogenic annotations in ClinVar) in selected cancer susceptibility genes in each pillar of the meta-analysis. Only genes with at least one qualifying variant in any pillar (78/120 genes) are shown. Note that these counts represent the number of unique va…
	ICR			TCGA			UKB TGCT
Gene	N Clinvar P/LP QVs	N HC LoF QVs	N total QVs	N Clinvar P/LP QVs	N HC LoF QVs	N total QVs	N Clinvar P/LP QVs	N HC LoF QVs	N total QVs
ABCB11	2	4	6	2	0	2	2	2	4
ALK	0	6	6	0	0	0	0	2	2
APC	0	1	1	0	0	0	0	3	3
ATM	5	17	22	1	5	6	4	13	17
BAP1	0	0	0	0	0	0	0	2	2
BARD1	0	3	3	0	0	0	0	3	3
BLM	1	14	15	0	2	2	0	7	7
BMPR1A	0	1	1	0	0	0	0	0	0
BRCA1	1	7	8	0	2	2	1	6	7
BRCA2	0	19	19	0	5	5	0	16	16
BRIP1	1	8	9	0	0	0	1	5	6
BUB1B	1	6	7	0	0	0	0	4	4
CBL	1	0	1	1	0	1	0	1	1
CDC73	0	0	0	0	0	0	0	1	1
CDH1	0	0	0	0	0	0	0	1	1
CHEK2	1	9	10	0	3	3	1	5	6
DDB2	0	3	3	0	2	2	0	2	2
DICER1	0	3	3	0	0	0	0	0	0
DIS3L2	0	2	2	0	0	0	0	0	0
DOCK8	0	5	5	0	2	2	0	2	2
EGFR	0	3	3	0	0	0	0	2	2
ERCC2	1	3	4	0	2	2	3	1	4
ERCC3	0	7	7	0	1	1	0	5	5
ERCC4	0	3	3	1	0	1	1	4	5
ERCC5	1	4	5	0	2	2	0	1	1
EXT1	0	1	1	0	0	0	0	0	0
EXT2	0	3	3	0	0	0	0	1	1
FAH	2	5	7	0	1	1	1	2	3
FANCA	4	13	17	3	5	8	5	8	13
FANCC	0	6	6	0	3	3	0	5	5
FANCG	0	7	7	0	1	1	0	4	4
FH	2	0	2	0	0	0	0	0	0
FLCN	0	1	1	0	1	1	0	0	0
HFE	0	5	5	0	0	0	0	3	3
HRAS	0	1	1	0	0	0	0	1	1
ITK	0	2	2	0	0	0	0	1	1
KIT	0	2	2	0	0	0	0	0	0
LZTR1	0	8	8	0	2	2	0	7	7
MLH1	0	1	1	0	0	0	2	1	3
MPL	2	7	9	3	3	6	3	3	6
MSH2	1	0	1	0	0	0	0	0	0
MSH6	3	10	13	0	2	2	1	9	10
MTAP	0	1	1	0	0	0	0	0	0
NBN	0	9	9	0	2	2	0	6	6
NF1	1	2	3	0	0	0	1	3	4
PALB2	1	8	9	0	2	2	1	8	9
PMS1	1	7	8	0	2	2	1	7	8
PMS2	0	2	2	0	0	0	0	3	3
POLD1	0	2	2	0	0	0	0	1	1
POLE	0	7	7	0	0	0	0	7	7
POLH	0	3	3	0	1	1	0	1	1
PTCH1	0	0	0	0	0	0	0	1	1
PTEN	0	1	1	0	0	0	1	0	1
PTPN11	2	0	2	0	0	0	3	0	3
RAD51C	1	2	3	0	1	1	0	3	3
RAD51D	0	4	4	0	1	1	0	5	5
RECQL4	0	3	3	0	0	0	0	2	2
SBDS	1	3	4	1	2	3	1	2	3
SDHA	0	5	5	0	4	4	0	6	6
SDHAF2	0	1	1	0	0	0	0	2	2
SDHB	2	0	2	1	0	1	2	0	2
SDHC	0	0	0	1	0	1	1	2	3
SERPINA1	2	0	2	1	0	1	6	1	7
SETBP1	0	1	1	0	0	0	0	0	0
SLC25A13	0	3	3	0	0	0	1	6	7
SMARCA4	0	1	1	0	0	0	0	1	1
SOS1	1	0	1	0	0	0	0	1	1
TGFBR1	0	1	1	0	0	0	0	3	3
TMEM127	0	0	0	0	0	0	0	2	2
TP53	0	0	0	0	1	1	1	0	1
TRIM37	1	6	7	0	3	3	0	6	6
TSC1	0	2	2	0	0	0	0	1	1
TSC2	0	0	0	0	0	0	1	0	1
UROD	1	3	4	1	1	2	1	2	3
WRN	0	10	10	0	2	2	0	7	7
WT1	0	0	0	0	0	0	0	1	1
XPA	1	1	2	0	0	0	0	1	1
XPC	0	4	4	0	1	1	0	6	6

[truncated: 10 more sheets: S10, S11, S12, S13, S14, S15, S16, S17, S18, S19]
